# Supplementary material for: Konjac Ceramide (kCer)-Mediated Signal Transduction of the Sema3A Pathway Promotes HaCaT Keratinocyte Differentiation
Source: Biology (Basel). 2022 Jan 12;11(1):121. doi: 10.3390/biology11010121 (PMC8772740; doi:10.3390/biology11010121)
Supplement: Supplementary file 1 [file biology-11-00121-s001.zip]

Archive with 2 entries (2 files):
- biology-1527303-supplementary.pdf
- biology-1527303-Table S1.xlsx
