# Supplementary material for: Konjac Ceramide (kCer)-Mediated Signal Transduction of the Sema3A Pathway Promotes HaCaT Keratinocyte Differentiation
Source: Biology (Basel). 2022 Jan 12;11(1):121. doi: 10.3390/biology11010121 (PMC8772740; doi:10.3390/biology11010121)
Supplement: Supplementary file 1 [file biology-11-00121-s001.zip › biology-1527303-Table S1.xlsx]

## Sheet: PRM
			m/z
Class	short hand name	species	precursor ion	product ion	collison enrgy (V)	collision energy spred (V)	product ion accumulation time (sec)
ceramide	Cer	d18:1/16:0	538.52	264.269	35	5	0.025
ceramide	Cer	d18:1/18:0	566.551	264.269	35	5	0.025
ceramide	Cer	d18:1/20:0	594.583	264.269	35	5	0.025
ceramide	Cer	d18:1/22:0	622.614	264.269	35	5	0.025
ceramide	Cer	d18:1/23:0	636.6	264.269	35	5	0.025
ceramide	Cer	d18:1/24:1	648.629	264.269	35	5	0.025
ceramide	Cer	d18:1/24:0	650.645	264.269	35	5	0.025
ceramide	Cer	d18:1/26:1	676.661	264.269	35	5	0.025
ceramide	Cer	d18:1/26:0	678.676	264.269	35	5	0.025
ceramide	Cer	d18:0/16:0	540.536	266.285	35	5	0.025
ceramide	Cer	d18:0/18:0	568.567	266.285	35	5	0.025
ceramide	Cer	d18:0/20:0	596.598	266.285	35	5	0.025
ceramide	Cer	d18:0/22:0	624.629	266.285	35	5	0.025
ceramide	Cer	d18:0/23:0	638.616	266.285	35	5	0.025
ceramide	Cer	d18:0/24:1	650.645	266.285	35	5	0.025
ceramide	Cer	d18:0/24:0	652.661	266.285	35	5	0.025
ceramide	Cer	d18:0/26:1	678.676	266.285	35	5	0.025
ceramide	Cer	d18:0/26:0	680.692	266.285	35	5	0.025
sphingomyelin	SM	d18:1/16:0	703.575	264.269	35	5	0.025
sphingomyelin	SM	d18:1/18:0	731.607	264.269	35	5	0.025
sphingomyelin	SM	d18:1/20:0	759.638	264.269	35	5	0.025
sphingomyelin	SM	d18:1/22:0	787.669	264.269	35	5	0.025
sphingomyelin	SM	d18:1/23:0	801.669	264.269	35	5	0.025
sphingomyelin	SM	d18:1/24:1	813.685	264.269	35	5	0.025
sphingomyelin	SM	d18:1/24:0	815.701	264.269	35	5	0.025
sphingomyelin	SM	d18:1/26:1	841.716	264.269	35	5	0.025
sphingomyelin	SM	d18:1/26:0	843.732	264.269	35	5	0.025
sphingomyelin	SM	d18:0/16:0	705.591	266.285	35	5	0.025
sphingomyelin	SM	d18:0/18:0	733.622	266.285	35	5	0.025
sphingomyelin	SM	d18:0/20:0	761.654	266.285	35	5	0.025
sphingomyelin	SM	d18:0/22:0	789.685	266.285	35	5	0.025
sphingomyelin	SM	d18:0/23:0	803.685	266.285	35	5	0.025
sphingomyelin	SM	d18:0/24:1	815.701	266.285	35	5	0.025
sphingomyelin	SM	d18:0/24:0	817.716	266.285	35	5	0.025
sphingomyelin	SM	d18:0/26:1	843.732	266.285	35	5	0.025
sphingomyelin	SM	d18:0/26:0	845.748	266.285	35	5	0.025
Hexosylceramide	HexCer	d18:1/16:0	700.573	184.086	35	5	0.025
Hexosylceramide	HexCer	d18:1/18:0	728.604	184.086	35	5	0.025
Hexosylceramide	HexCer	d18:1/20:0	756.635	184.086	35	5	0.025
Hexosylceramide	HexCer	d18:1/22:0	784.667	184.086	35	5	0.025
Hexosylceramide	HexCer	d18:1/23:0	798.667	184.086	35	5	0.025
Hexosylceramide	HexCer	d18:1/24:1	810.682	184.086	35	5	0.025
Hexosylceramide	HexCer	d18:1/24:0	812.698	184.086	35	5	0.025
Hexosylceramide	HexCer	d18:1/26:1	838.714	184.086	35	5	0.025
Hexosylceramide	HexCer	d18:1/26:0	840.729	184.086	35	5	0.025
Hexosylceramide	HexCer	d18:0/16:0	702.588	184.086	35	5	0.025
Hexosylceramide	HexCer	d18:0/18:0	730.62	184.086	35	5	0.025
Hexosylceramide	HexCer	d18:0/20:0	758.651	184.086	35	5	0.025
Hexosylceramide	HexCer	d18:0/22:0	786.682	184.086	35	5	0.025
Hexosylceramide	HexCer	d18:0/23:0	800.682	184.086	35	5	0.025
Hexosylceramide	HexCer	d18:0/24:1	812.698	184.086	35	5	0.025
Hexosylceramide	HexCer	d18:0/24:0	814.714	184.086	35	5	0.025
Hexosylceramide	HexCer	d18:0/26:1	840.729	184.086	35	5	0.025
Hexosylceramide	HexCer	d18:0/26:0	842.745	184.086	35	5	0.025
Long-chain base	LCB	d18:1	300.3	282.28	20	5	0.025
Long-chain base	LCB	d18:0	302.3	284.295	20	5	0.025

## Sheet: FigS6C Quantitative value
			Quantitative value (nmol)
Class	short hand name	Species	H-Ca 1	H-Ca 2	H-Ca 3	L-Ca 1	L-Ca 2	L-Ca 3	His 1	His 2	His 3	KCer 1	KCer 2	KCer 3
ceramide	Cer	d18:1/16:0	0.1582	0.129454	0.136196	0.0753809	0.0765089	0.0729257	0.0465277	0.0334791	0.0455274	0.0814721	0.0811586	0.0816842
ceramide	Cer	d18:1/18:0	0.00876029	0.00659101	0.00924552	0.00283563	0.00292202	0.00290856	0.00139457	0.000855982	0.0009741	0.00372261	0.00331773	0.00302009
ceramide	Cer	d18:1/20:0	0.00352839	0.00237271	0.00315916	0.00157846	0.001726	0.00167567	0.000833386	0.000726177	0.000655499	0.00216167	0.00207168	0.00184112
ceramide	Cer	d18:1/22:0	0.0127938	0.00794634	0.0104546	0.00587357	0.00582582	0.00604322	0.00233021	0.00170432	0.00258574	0.00787151	0.0079127	0.00653677
ceramide	Cer	d18:1/23:0	0.00274866	0.00219658	0.00255092	1.98128e-05	0.0017478	0.00200456	0.000733065	0	0.000966871	0.00215303	0.00231453	0.00187916
ceramide	Cer	d18:1/24:1	0.0828724	0.0759531	0.0894351	0.0489524	0.0529513	0.0451854	0.0327776	0.0238376	0.0309753	0.0605056	0.0593084	0.0521024
ceramide	Cer	d18:1/24:0	0.0385637	0.0273071	0.0360695	0.0310777	0.0306851	0.0320533	0.0133772	0.00929189	0.014714	0.0400406	0.0355368	0.0326604
ceramide	Cer	d18:1/26:1	0.0297138	0.0251202	0.0326631	0.0211879	0.0208599	0.0221894	0.0190457	0.0136932	0.0208045	0.0272938	0.0234113	0.0229778
ceramide	Cer	d18:1/26:0	0.00978415	0.00673421	0.00957586	0.010768	0.0107288	0.011539	3.8638e-05	0.00434565	0.00853938	0.0153397	0.0114747	0.0115286
ceramide	Cer	d18:0/16:0	0.0046405	0.00396727	0.00444016	0.0019027	0.00208674	0.0019295	0.00211805	0.00131882	0.00176889	0.00255524	0.00223895	0.00245949
ceramide	Cer	d18:0/18:0	0.000299819	0.000169916	0.000263354	9.30616e-05	7.83738e-05	6.16e-05	4.22482e-05	7.48719e-05	4.65285e-05	0.000151354	0.000164624	0.00010684
ceramide	Cer	d18:0/20:0	0.000124029	7.66457e-05	7.6731e-05	3.52741e-05	7.99384e-05	3.60735e-05	2.97353e-05	1.40231e-05	3.52148e-05	5.6737e-05	9.56926e-05	6.23735e-05
ceramide	Cer	d18:0/22:0	0.000346082	0.000244105	0.000261099	0.000141613	0.000119443	0.000155657	6.98747e-05	5.01381e-05	7.26089e-05	0.000238342	0.00013669	0.000176927
ceramide	Cer	d18:0/23:0	0.000103637	4.62407e-05	0	0	4.06372e-05	7.99674e-05	2.56483e-05	0	0	9.21339e-05	0	7.35572e-05
ceramide	Cer	d18:0/24:1	0.00182876	0.00190501	0.00194397	0.0011632	0.00104402	0.00098446	0.000932757	0.000553755	0.000955794	0.00143694	0.00153082	0.00140083
ceramide	Cer	d18:0/24:0	0.000724563	0.000637836	0.000821446	0.000586303	0.000652706	0.000671632	0.000508288	0.000332889	0.000376694	0.000811405	0.000725674	0.000820235
ceramide	Cer	d18:0/26:1	0.000878528	0.000643895	0.000740192	0.000414716	0.000413391	0.000445104	0.000529817	0.000362757	0.00050776	0.000612105	0.000564207	0.000571294
ceramide	Cer	d18:0/26:0	0.000165201	0.000175925	0.000154822	0.000251427	0.000195723	0.000303419	0.000191229	0.000161117	0.000217737	0.000256687	0.000279817	0.000309133
sphingomyelin	SM	d18:1/16:0	2.4143	2.65957	2.47598	1.30894	1.81547	1.58585	0.785012	0.83478	1.4712	1.23614	1.703	3.27789
sphingomyelin	SM	d18:1/18:0	0.0679277	0.0833556	0.102302	0.0473684	0.0554251	0.0615547	0.0160849	0.00997317	0.0299786	0.0291817	0.0661987	0.162219
sphingomyelin	SM	d18:1/20:0	0.0282891	0.042051	0.0186491	0.00465811	0.00858764	0.0224933	0	0	0.00923346	0.00841019	0.0189564	0.0214512
sphingomyelin	SM	d18:1/22:0	0.0904766	0.0823618	0.017926	0.0163539	0.017517	0.0411635	0.00414417	0.0139625	0.019427	0.0145387	0.0461323	0.0375372
sphingomyelin	SM	d18:1/23:0	0.0163516	0.0247365	0.011865	0.00466127	0.00581927	0.0110894	0	0.00302246	0	0.00415459	0.0161973	0.0160806
sphingomyelin	SM	d18:1/24:1	0.652082	0.660949	0.555061	0.323484	0.498565	0.396571	0.181113	0.156651	0.365241	0.259336	0.339864	0.660058
sphingomyelin	SM	d18:1/24:0	0.133966	0.137876	0.126608	0.0799344	0.0728091	0.0881696	0	0.0261226	0.122383	0.0249537	0.0674088	0.133557
sphingomyelin	SM	d18:1/26:1	0.0861675	0.0767554	0.059021	0.049942	0.0872886	0.0752278	0.0040424	0.0341672	0.107365	0.0461301	0.0682737	0.140381
sphingomyelin	SM	d18:1/26:0	0.0491022	0.0226363	0.0230483	0.0107816	0	0.013755	0	0.00647488	0.022681	0.0103884	0.0133335	0.0320098
sphingomyelin	SM	d18:0/16:0	0.0240441	0.0400323	0.0329465	0.0139873	0.0218886	0.0212194	0.0077418	0.0241493	0.0258558	0.00871777	0.0100433	0.00536279
sphingomyelin	SM	d18:0/18:0	0	0	0	0	0	0.00277854	0	0	0	0.00207733	0	0.005362
sphingomyelin	SM	d18:0/20:0	0	0	0	0	0	0	0	0	0	0	0	0
sphingomyelin	SM	d18:0/22:0	0.00231271	0	0	0	0	0	0	0	0	0	0	0
sphingomyelin	SM	d18:0/23:0	0	0	0	0	0	0	0	0	0	0	0	0
sphingomyelin	SM	d18:0/24:1	0	0.0020579	0.00230443	0.00155388	0.00514686	0	0	0.00567314	0.00331308	0.00207226	0.00269928	0.010723
sphingomyelin	SM	d18:0/24:0	0.00231298	0	0	0	0	0	0	0	0.00323967	0	0	0
sphingomyelin	SM	d18:0/26:1	0.00231361	0	0	0	0	0	0	0	0.00323962	0	0	0
sphingomyelin	SM	d18:0/26:0	0	0	0	0	0	0	0	0	0	0	0	0
Hexosylceramide	HexCer	d18:1/16:0	0.0324646	0.0511225	0.076574	0.0833343	0.0951893	0.112578	0.0195264	0.0314488	0.0384556	0.0552729	0.0631354	0.0879716
Hexosylceramide	HexCer	d18:1/18:0	0.0011457	0.00168769	0.00454199	0.00277511	0.00412318	0.00428677	0.000257973	0.000904501	0.000708683	0.00185543	0.00194754	0.00273419
Hexosylceramide	HexCer	d18:1/20:0	0.000909678	0.00134358	0.00320393	0.0024469	0.00341554	0.00468552	0.000468943	0.00116048	0.00102245	0.00155771	0.00159008	0.00237426
Hexosylceramide	HexCer	d18:1/22:0	0.00253472	0.00285512	0.00620741	0.00636056	0.00905421	0.0137335	0.00144469	0.00548248	0.00326961	0.00402067	0.00443884	0.00614026
Hexosylceramide	HexCer	d18:1/23:0	0.000409365	0.000614155	0.00147735	0.00149954	0.00190252	0.00300999	0.000497469	0.00168758	0.0012146	0.00082305	0.000858634	0.00125322
Hexosylceramide	HexCer	d18:1/24:1	0.0217946	0.0412781	0.0694442	0.0498041	0.0761665	0.0955734	0.0159401	0.0608617	0.0325762	0.0281067	0.0337265	0.046899
Hexosylceramide	HexCer	d18:1/24:0	0.00504228	0.00611299	0.0148992	0.0158322	0.0203269	0.0350821	0.00643968	0.0215146	0.0157514	0.00984326	0.00995123	0.0159154
Hexosylceramide	HexCer	d18:1/26:1	0.00320786	0.00543816	0.010582	0.0108788	0.0142382	0.0252398	0.00641516	0.024759	0.016248	0.0059213	0.00584515	0.011217
Hexosylceramide	HexCer	d18:1/26:0	0.000677431	0.00076646	0.00259084	0.00346385	0.00369726	0.00716222	0.00238453	0.00785157	0.00758004	0.0022317	0.00163899	0.00345522
Hexosylceramide	HexCer	d18:0/16:0	0.000905604	0.00112829	0.00171093	0.00175032	0.00204931	0.0021105	0.000330327	0.00125346	0.000960684	0.00134744	0.00134222	0.00182303
Hexosylceramide	HexCer	d18:0/18:0	1.10286e-05	1.74963e-05	0.000262656	3.94435e-05	5.3573e-05	0.000156842	0	4.84733e-05	1.49524e-05	3.15811e-05	3.26734e-05	6.19905e-05
Hexosylceramide	HexCer	d18:0/20:0	1.54767e-05	5.87517e-06	4.6982e-05	5.52239e-05	7.57775e-05	6.27151e-05	5.90138e-06	0.0001038	3.06416e-05	2.25478e-05	1.86877e-05	4.99365e-05
Hexosylceramide	HexCer	d18:0/22:0	3.95537e-05	7.41915e-05	4.66741e-05	0.000107047	0.000107733	0.000258596	2.93999e-05	6.98341e-05	4.28156e-05	7.55358e-05	7.01494e-05	0.000103157
Hexosylceramide	HexCer	d18:0/23:0	1.55006e-05	5.25729e-05	0	9.45673e-05	6.73047e-05	0.000226188	9.21602e-05	0	2.4937e-05	1.35358e-05	2.33524e-05	2.49527e-05
Hexosylceramide	HexCer	d18:0/24:1	0.000487928	0.00102063	0.00157188	0.000998928	0.00179854	0.00203032	0.000337984	0.0015576	0.000683179	0.00060969	0.000703491	0.00115545
Hexosylceramide	HexCer	d18:0/24:0	0.000107091	0.000153744	0.000184852	0.00029472	0.00031561	0.00047504	8.9424e-05	0.000347353	0.000345415	0.000170263	0.000175689	0.000242325
Hexosylceramide	HexCer	d18:0/26:1	6.10982e-05	9.66461e-05	0.000148225	0.000182984	0.000323748	0.000438297	0.000119835	0.000441949	0.000353557	0.000136018	0.00012575	0.000221608
Hexosylceramide	HexCer	d18:0/26:0	2.19654e-05	1.84281e-05	5.60275e-05	3.94524e-05	5.38655e-05	0.000229828	2.36799e-05	0.00013974	0.000131624	5.17016e-05	3.74954e-05	5.75578e-05
Long-chain base	LCB	d18:1	0.1316	0.141187	0.125917	0.0616518	0.0569567	0.0529323	0.0498679	0.040838	0.0507476	0.0403273	0.0596336	0.0488919
Long-chain base	LCB	d18:0	0.0368654	0.0328162	0.0292207	0.0134346	0.010329	0.0112882	0.0118518	0.0179792	0.0133515	0.0106108	0.0127831	0.0104503
Total ceramide	Total Cer		0.356076	0.291543	0.338051	0.202263	0.208666	0.201192	0.121506	0.0908023	0.129724	0.246772	0.232243	0.220211
Total sphingomyelin	Total SM		3.56965	3.83238	3.42571	1.86166	2.58851	2.31988	0.998138	1.11498	2.18316	1.6461	2.35211	4.50263
Total Hexosylceramide	Total HexCer		0.0698515	0.113787	0.193549	0.179958	0.232959	0.307339	0.0544036	0.159633	0.119414	0.112091	0.125662	0.1817
Total long-chain base	Total LCB		0.168465	0.174003	0.155138	0.0750863	0.0672858	0.0642205	0.0617197	0.0588172	0.0640991	0.0509382	0.0724167	0.0593422

## Sheet: Fig6C mean±SD
			mean±standard deviation (nmol)
			H_Ca	n=3	L_Ca	n=3	HIS	n=3	KCer	n=3
			mean	±standard vediation	mean	±standard vediation	mean	±standard vediation	mean	±standard vediation
Class	short hand name	species
ceramide	Cer	d18:1/16:0	0.141283	0.0122744	0.0749385	0.00149589	0.0418448	0.00592948	0.0814383	0.000215899
ceramide	Cer	d18:1/18:0	0.00819894	0.00115411	0.00288874	3.79513e-05	0.00107489	0.00023114	0.00335348	0.000287915
ceramide	Cer	d18:1/20:0	0.00302009	0.000481945	0.00166005	6.12382e-05	0.000738354	7.31305e-05	0.00202482	0.000134996
ceramide	Cer	d18:1/22:0	0.0103982	0.00197937	0.0059142	9.32861e-05	0.00220676	0.000370277	0.00744033	0.000639135
ceramide	Cer	d18:1/23:0	0.00249872	0.000228389	0.00125739	0.000881357	0.000566645	0.000411891	0.00211557	0.0001797
ceramide	Cer	d18:1/24:1	0.0827535	0.00550462	0.0490297	0.00317089	0.0291968	0.00386032	0.0573055	0.00371146
ceramide	Cer	d18:1/24:0	0.0339801	0.00482715	0.031272	0.000575225	0.012461	0.00230641	0.0360793	0.00303729
ceramide	Cer	d18:1/26:1	0.0291657	0.00310368	0.0214124	0.000565501	0.0178478	0.00302421	0.024561	0.00194047
ceramide	Cer	d18:1/26:0	0.00869807	0.00139126	0.0110119	0.000373056	0.00430789	0.00347052	0.012781	0.0018094
ceramide	Cer	d18:0/16:0	0.00434931	0.000282251	0.00197298	8.1179e-05	0.00173525	0.000327148	0.00241789	0.000132435
ceramide	Cer	d18:0/18:0	0.000244363	5.47064e-05	7.76785e-05	1.28535e-05	5.45496e-05	1.4476e-05	0.000140939	2.47127e-05
ceramide	Cer	d18:0/20:0	9.24684e-05	2.23164e-05	5.04287e-05	2.08691e-05	2.63244e-05	8.98137e-06	7.1601e-05	1.719e-05
ceramide	Cer	d18:0/22:0	0.000283762	4.46095e-05	0.000138904	1.49079e-05	6.42072e-05	1.00108e-05	0.000183987	4.17985e-05
ceramide	Cer	d18:0/23:0	4.99592e-05	4.23912e-05	4.02016e-05	3.2648e-05	8.54945e-06	1.20907e-05	5.52304e-05	3.97833e-05
ceramide	Cer	d18:0/24:1	0.00189258	4.78471e-05	0.00106389	7.43137e-05	0.000814102	0.000184333	0.0014562	5.47866e-05
ceramide	Cer	d18:0/24:0	0.000727949	7.49967e-05	0.00063688	3.65887e-05	0.000405957	7.45362e-05	0.000785771	4.26481e-05
ceramide	Cer	d18:0/26:1	0.000754205	9.62996e-05	0.000424404	1.46474e-05	0.000466778	7.41029e-05	0.000582535	2.11082e-05
ceramide	Cer	d18:0/26:0	0.000165316	8.61576e-06	0.00025019	4.39756e-05	0.000190028	2.31309e-05	0.000281879	2.14603e-05
sphingomyelin	SM	d18:1/16:0	2.51662	0.104173	1.57009	0.207091	1.03033	0.312404	2.07234	0.8735
sphingomyelin	SM	d18:1/18:0	0.0845283	0.0140576	0.0547827	0.00580932	0.0186789	0.0083706	0.0858664	0.0560644
sphingomyelin	SM	d18:1/20:0	0.0296631	0.00960304	0.011913	0.00765146	0.00307782	0.00435269	0.0162726	0.0056521
sphingomyelin	SM	d18:1/22:0	0.0635882	0.0324575	0.0250115	0.0114311	0.0125112	0.00632303	0.0327361	0.0133373
sphingomyelin	SM	d18:1/23:0	0.0176511	0.0053345	0.00718997	0.00279753	0.00100749	0.0014248	0.0121441	0.00564967
sphingomyelin	SM	d18:1/24:1	0.622697	0.0479626	0.406207	0.0718007	0.234335	0.0931015	0.419752	0.173073
sphingomyelin	SM	d18:1/24:0	0.132817	0.00467131	0.0803044	0.00627634	0.049502	0.0526268	0.0753066	0.0446876
sphingomyelin	SM	d18:1/26:1	0.0739813	0.0112548	0.0708195	0.0155621	0.0485248	0.0433857	0.0849283	0.0402397
sphingomyelin	SM	d18:1/26:0	0.0315956	0.0123802	0.00817887	0.00590935	0.00971863	0.00953934	0.0185772	0.00957407
sphingomyelin	SM	d18:0/16:0	0.032341	0.00654119	0.0190317	0.00357742	0.019249	0.00816658	0.00804128	0.00196976
sphingomyelin	SM	d18:0/18:0	0	0	0.00092618	0.00130982	0	0	0.00247978	0.00220745
sphingomyelin	SM	d18:0/20:0	0	0	0	0	0	0	0	0
sphingomyelin	SM	d18:0/22:0	0.000770902	0.00109022	0	0	0	0	0	0
sphingomyelin	SM	d18:0/23:0	0	0	0	0	0	0	0	0
sphingomyelin	SM	d18:0/24:1	0.00145411	0.00103313	0.00223358	0.00215546	0.00299541	0.00232692	0.00516484	0.00393853
sphingomyelin	SM	d18:0/24:0	0.000770992	0.00109035	0	0	0.00107989	0.0015272	0	0
sphingomyelin	SM	d18:0/26:1	0.000771203	0.00109065	0	0	0.00107987	0.00152717	0	0
sphingomyelin	SM	d18:0/26:0	0	0	0	0	0	0	0	0
Hexosylceramide	HexCer	d18:1/16:0	0.053387	0.0180786	0.0970338	0.0120096	0.0298103	0.00781421	0.0687933	0.0139358
Hexosylceramide	HexCer	d18:1/18:0	0.00245846	0.0014898	0.00372836	0.000677345	0.000623719	0.000270695	0.00217905	0.000394338
Hexosylceramide	HexCer	d18:1/20:0	0.00181906	0.000995143	0.00351599	0.000916669	0.000883956	0.00029882	0.00184068	0.000377525
Hexosylceramide	HexCer	d18:1/22:0	0.00386575	0.00166096	0.00971609	0.00304616	0.00339893	0.00165096	0.00486659	0.000916657
Hexosylceramide	HexCer	d18:1/23:0	0.000833622	0.000462796	0.00213735	0.000638605	0.00113322	0.000489258	0.0009783	0.000194936
Hexosylceramide	HexCer	d18:1/24:1	0.0441723	0.0195602	0.073848	0.018757	0.0364593	0.0185436	0.0362441	0.00787576
Hexosylceramide	HexCer	d18:1/24:0	0.00868483	0.00441592	0.0237471	0.00822246	0.0145685	0.00621087	0.0119033	0.00283731
Hexosylceramide	HexCer	d18:1/26:1	0.00640933	0.0030878	0.0167856	0.00613336	0.0158074	0.00749531	0.00766115	0.00251456
Hexosylceramide	HexCer	d18:1/26:0	0.00134491	0.000881753	0.00477444	0.0016911	0.00593871	0.00251563	0.00244197	0.000756234
Hexosylceramide	HexCer	d18:0/16:0	0.00124827	0.000339543	0.00197004	0.000157362	0.000848157	0.000385175	0.00150423	0.000225434
Hexosylceramide	HexCer	d18:0/18:0	9.70603e-05	0.000117124	8.32862e-05	5.23308e-05	2.11419e-05	2.02673e-05	4.20817e-05	1.40848e-05
Hexosylceramide	HexCer	d18:0/20:0	2.2778e-05	1.7558e-05	6.45722e-05	8.49311e-06	4.6781e-05	4.15644e-05	3.03907e-05	1.39105e-05
Hexosylceramide	HexCer	d18:0/22:0	5.34731e-05	1.49357e-05	0.000157792	7.128e-05	4.73498e-05	1.68157e-05	8.29473e-05	1.44584e-05
Hexosylceramide	HexCer	d18:0/23:0	2.26911e-05	2.20568e-05	0.000129353	6.93713e-05	3.90324e-05	3.8922e-05	2.06136e-05	5.04722e-06
Hexosylceramide	HexCer	d18:0/24:1	0.00102681	0.000442542	0.00160926	0.000441823	0.000859589	0.000513295	0.000822876	0.00023826
Hexosylceramide	HexCer	d18:0/24:0	0.000148562	3.19568e-05	0.00036179	8.05327e-05	0.000260731	0.000121135	0.000196092	3.27662e-05
Hexosylceramide	HexCer	d18:0/26:1	0.00010199	3.57697e-05	0.00031501	0.000104414	0.000305114	0.000135891	0.000161125	4.29726e-05
Hexosylceramide	HexCer	d18:0/26:0	3.21403e-05	1.69524e-05	0.000107715	8.65471e-05	9.83481e-05	5.29023e-05	4.89183e-05	8.42358e-06
Long-chain base	LCB	d18:1	0.132901	0.00630156	0.0571803	0.00356322	0.0471512	0.00447854	0.0496176	0.00789842
Long-chain base	LCB	d18:0	0.0329674	0.00312275	0.0116839	0.00129833	0.0143941	0.0026079	0.0112814	0.0010639
Total ceramide	Total Cer	Total Cer	0.328557	0.0271878	0.20404	0.00330017	0.114011	0.0167502	0.233075	0.0108592
Total sphingomyelin	Total SM	Total Cer	3.60925	0.168368	2.25668	0.300082	1.43209	0.533223	2.83361	1.21486
Total Hexosylceramide	Total HexCer	Total Cer	0.125729	0.0512005	0.240086	0.0522468	0.11115	0.0433553	0.139818	0.0301291
Total long-chain base	Total LCB	Total LCB	0.165869	0.00791764	0.0688642	0.00457421	0.0615453	0.00215986	0.060899	0.00883741

## Sheet: MS parameters
	TOF	product ion
ion source gas 1 (psi)	20	20
ion source gas 2 (psi)	50	50
curtain gas (psi)	15	15
temperature (°C)
ion spray voltage floating (V)	5500	5500
ion release delay	-	54
ion release with	-	21
decrustaring potention (V)	80	80
collision energy (V)	10	20-35
